# Supplementary material for: Development of Functional Foods: A Comparative Study on the Polyphenols and Anthocyanins Content in Chokeberry and Blueberry Pomace Extracts and Their Antitumor Properties
Source: Foods. 2024 Aug 16;13(16):2552. doi: 10.3390/foods13162552 (PMC11353723; doi:10.3390/foods13162552)
Supplement: Supplementary file 1 [file foods-13-02552-s001.zip]

Archive with 1 entries (1 files):
- foods-3131201-supplementary.pdf
